# Supplementary material for: Management Patterns of Teduglutide Use in Short Bowel Syndrome: A Survey of 70 Healthcare Professionals
Source: Nutrients. 2024 Nov 1;16(21):3762. doi: 10.3390/nu16213762 (PMC11547446; doi:10.3390/nu16213762)
Supplement: Supplementary file 1 [file nutrients-16-03762-s001.zip]

Archive with 1 entries (1 files):
- nutrients-3209675-supplementary.pdf
